# Supplementary material for: Real-Time Use of Monkeypox Virus Genomic Surveillance, King County, Washington, USA, 2022–2024
Source: Emerg Infect Dis. 2025 May;31(Suppl 1):S76–9. doi: 10.3201/eid3113.241242 (PMC12078537; doi:10.3201/eid3113.241242)
Supplement: Appendix — Additional information for real-time use of mpox genomic surveillance, King County, Washington, USA, 2022–2024. [file 24-1242-Techapp-s1.xlsx]

## Sheet: nextstrain__metadata
strain	strain_display	date	country	host	outbreak	clade_membership	region	lineage	institution	Isolate location legend	author	accession
MPXV_USA_2022_VA001	USA/ON675438/2022-05-XX	2022-05-XX	USA	Homo sapiens	hMPXV-1	IIb	North America	A.2	Division of High-Consequence Pathogens & Pathology, Centers for Disease Control & Prevention (US CDC), USA	United States	Gigante,C.M.,Griffin-Thomas,L.A.,Seabolt,M.H.,Wilkins,K.,McCollum,A.,Hutson,C.,Davidson,W.,Rao,A.,Crain,J.,Li,Y.	ON675438
MPXV/111/19	Nigeria/OP612689/2019-12-17	2019-12-17	Nigeria	Homo sapiens	hMPXV-1	IIb	Africa	A.2	Defence Science and Technology Laboratory, Chemical, Biological and Radiological Sciences	Africa	Ndodo,N.,Ashcroft,J.,Lewandowski,K.,Yinka-Ogunleye,A.,Chukwu,C.,Ahmad,A.,King,D.,Akinpelu,A.,Maluquer de Motes,C.,Ribeca,P.,Summer,R.P.,Rambaut,A.,Chester,M.,Maishman,T.,Babatunde,O.,Mba,N.,Aruna,O.,Pullan,S.T.,Gannon,B.,Brown,C.,Ihekweazu,C.,Adetifa,I.,Ulaeto,D.O.	OP612689
MPXV/113/19	Nigeria/OP612690/2019-12-17	2019-12-17	Nigeria	Homo sapiens	hMPXV-1	IIb	Africa	A.2	Defence Science and Technology Laboratory, Chemical, Biological and Radiological Sciences	Africa	Ndodo,N.,Ashcroft,J.,Lewandowski,K.,Yinka-Ogunleye,A.,Chukwu,C.,Ahmad,A.,King,D.,Akinpelu,A.,Maluquer de Motes,C.,Ribeca,P.,Summer,R.P.,Rambaut,A.,Chester,M.,Maishman,T.,Babatunde,O.,Mba,N.,Aruna,O.,Pullan,S.T.,Gannon,B.,Brown,C.,Ihekweazu,C.,Adetifa,I.,Ulaeto,D.O.	OP612690
MPXV/191/20	Nigeria/OP612691/2020-01-XX	2020-01-XX	Nigeria	Homo sapiens	hMPXV-1	IIb	Africa	A.2	Defence Science and Technology Laboratory, Chemical, Biological and Radiological Sciences	Africa	Ndodo,N.,Ashcroft,J.,Lewandowski,K.,Yinka-Ogunleye,A.,Chukwu,C.,Ahmad,A.,King,D.,Akinpelu,A.,Maluquer de Motes,C.,Ribeca,P.,Summer,R.P.,Rambaut,A.,Chester,M.,Maishman,T.,Babatunde,O.,Mba,N.,Aruna,O.,Pullan,S.T.,Gannon,B.,Brown,C.,Ihekweazu,C.,Adetifa,I.,Ulaeto,D.O.	OP612691
MPXV_USA_2022_FL001	USA/ON674051/2022-05-XX	2022-05-XX	USA	Homo sapiens	hMPXV-1	IIb	North America	A.2.1	Division of High-Consequence Pathogens & Pathology, Centers for Disease Control & Prevention (US CDC), USA	United States	Gigante,C.M.,Lee,P.,Seabolt,M.H.,Wilkins,K.,McCollum,A.,Hutson,C.,Davidson,W.,Rao,A.,Mendoza,R.,Li,Y.	ON674051
MPXV-ROK-P004-2022	South Korea/OR459777/2022-11-22	2022-11-22	South Korea	Homo sapiens	hMPXV-1	IIb	Asia	A.2.1	Korea Disease Control and Prevention Agency, Division of High-risk Pathogens	Asia	Chung,Y.-S.,Yi,H.,Choi,M.-M.,Kim,J.-W.,Lee,M.,Lee,S.,Sim,G.,Lee,J.H.,Shin,H.,Choi,C.	OR459777
MPXV-ROK-P003-2022	South Korea/OR459776/2022-11-15	2022-11-15	South Korea	Homo sapiens	hMPXV-1	IIb	Asia	A.2.1	Korea Disease Control and Prevention Agency, Division of High-risk Pathogens	Asia	Chung,Y.-S.,Yi,H.,Choi,M.-M.,Kim,J.-W.,Lee,M.,Lee,S.,Sim,G.,Lee,J.H.,Shin,H.,Choi,C.	OR459776
Mpox-HCMC-M157	Vietnam/OP936000/2022-09-26	2022-09-26	Vietnam		hMPXV-1	IIb	Asia	A.2.1	EI group, Oxford University Clinica Research Unit	Asia	Nguyen,D.T.,Le,H.M.,Huynh,H.T.T.,Tang,T.C.,Le,N.H.,Nguyen,H.H.,Nghiem,N.M.,Nguyen,H.T.T.,Vo,Q.T.,Vu,T.T.K.,Nguyen,T.T.,Phan,T.V.,Nguyen,T.L.N.,Le,T.M.,Vo,Q.M.,Dinh,M.N.H.,Nguyen,P.T.,Tran,P.T.L.,Tran,T.T.T.,Pham,T.T.N.,Nguyen,T.H.,Truong,L.T.T.,Nguyen,H.N.T.,Tran,T.T.,Le,K.T.T.,Lam,Y.M.,Thwaites,G.,Thwaites,L.,Nguyen,C.V.V.,Nguyen,A.T.,Le,T.V.	OP936000
MpxV/human/USA/WA-UW-081251/2023	USA/OR455100/2023-08-XX	2023-08-XX	USA	Homo sapiens	hMPXV-1	IIb	North America	A.2.1	UW Virology, Laboratory Medicine	King County-08/23	Sereewit,J.,Xie,H.,Roychoudhury,P.,Greninger,A.L.	OR455100
MPXV_UK_2022_9000155	United Kingdom/OP331335/2022-06-03	2022-06-03	United Kingdom	Homo sapiens	hMPXV-1	IIb	Europe	A.2.1	UKHSA, Research and Evaluation	Europe	Groves,N.,Osman,K.L.,Lewandowski,K.S.,Carter,D.P.,Pullan,S.T.,Myers,R.,Vipond,R.,Chand,M.	OP331335
Slovenia-MPXV-30-2022	Slovenia/OP605572/2022-07-XX	2022-07-XX	Slovenia	Homo sapiens	hMPXV-1	IIb	Europe	A.2.1	Institute of Microbiology and Immunology, Faculty of Medicine, University of Ljubljana, Laboratory for Diagnostics of Zoonoses and WHO Centre	Europe	Zakotnik,S.,Vlaj,D.,Suljic,A.,Zorec,T.M.,Korva,M.,Poljak,M.,Avsic Zupanc,T.	OP605572
MPXV/Germany/2022/RKI124	Germany/ON929079/2022-07-XX	2022-07-XX	Germany	Homo sapiens	hMPXV-1	IIb	Europe	B.1.2	Robert Koch Institute, Centre for Biological Threats, Highly Pathogenic Viruses	Europe	Brinkmann,A.,Kohl,C.,Pape,K.,Uddin,S.,Schrick,L.,Michel,J.,Schaade,L.,Nitsche,A.	ON929079
MPXV_UK_2022_9000149	United Kingdom/OP205112/2022-06-14	2022-06-14	United Kingdom	Homo sapiens	hMPXV-1	IIb	Europe	B.1.2	UKHSA, Research and Evaluation	Europe	Groves,N.,Osman,K.L.,Lewandowski,K.S.,Carter,D.P.,Pullan,S.T.,Myers,R.,Vipond,R.,Chand,M.	OP205112
MPX_CJjutN_9000198	United Kingdom/OP415180/2022-07-XX	2022-07-XX	United Kingdom	Homo sapiens	hMPXV-1	IIb	Europe	B.1.2	UKHSA, Research and Evaluation	Europe	Groves,N.,Osman,K.L.,Lewandowski,K.S.,Carter,D.P.,Pullan,S.T.,Myers,R.,Vipond,R.,Chand,M.	OP415180
MPXV/Human/USA/CA-CDPH-MPX000002/2022	USA/OP580151/2022-06-02	2022-06-02	USA	Homo sapiens	hMPXV-1	IIb	North America	B.1.2	CDPH, VRDL	United States	Probert,W.,Espinosa,A.,Kath,C.,Haw,M.,O'Neil,R.,Bell,J.,Hacker,J.	OP580151
MPXV/Germany/2022/ON/RKI673	Germany/OQ274892/2022-05-XX	2022-05-XX	Germany	Homo sapiens	hMPXV-1	IIb	Europe	B.1.2	Robert Koch Institute, Centre for Biological Threats, Highly Pathogenic Viruses	Europe	Brinkmann,A.,Kohl,C.,Pape,K.,Schrick,L.,Michel,J.,Schaade,L.,Nitsche,A.	OQ274892
MPXV/Germany/2022/ON/RKI905	Germany/OR449618/2022-06-XX	2022-06-XX	Germany	Homo sapiens	hMPXV-1	IIb	Europe	B.1.2	Robert Koch Institute, Centre for Biological Threats, Highly Pathogenic Viruses	Europe	Brinkmann,A.,Pape,K.,Kohl,C.,Schrick,L.,Michel,J.,Schaade,L.,Nitsche,A.	OR449618
MPXV_USA_2022_WA001	USA/OP150927/2022-05-XX	2022-05-XX	USA	Homo sapiens	hMPXV-1	IIb	North America	B.1.2	CDC, DHCPP-PRB	United States	Gigante,C.,Pavlick,J.,Seabolt,M.,Zhao,H.,Wilkins,K.,McCollum,A.,Hutson,C.,Davidson,W.,Rao,A.,Parrott,T.,Li,Y.	OP150927
MPX_fZLVcc_9000227	United Kingdom/OP415202/2022-07-XX	2022-07-XX	United Kingdom	Homo sapiens	hMPXV-1	IIb	Europe	B.1.2	UKHSA, Research and Evaluation	Europe	Groves,N.,Osman,K.L.,Lewandowski,K.S.,Carter,D.P.,Pullan,S.T.,Myers,R.,Vipond,R.,Chand,M.	OP415202
hMpxV/USA/CACDPH1MPX1000193/2023	USA/OR178741/2023-02-14	2023-02-14	USA	Homo sapiens	hMPXV-1	IIb	North America	B.1.2	CDPH, VRDL	United States	Kath,C.,Haw,M.,Espinosa,A.,Hacker,J.	OR178741
hMpxV/USA/CACDPH1MPX1000194/2023	USA/OR178742/2023-02-14	2023-02-14	USA	Homo sapiens	hMPXV-1	IIb	North America	B.1.2	CDPH, VRDL	United States	Kath,C.,Haw,M.,Espinosa,A.,Hacker,J.	OR178742
9000423	United Kingdom/OP536797/2022-08-XX	2022-08-XX	United Kingdom	Homo sapiens	hMPXV-1	IIb	Europe	B.1.2	UKHSA, Research and Evaluation	Europe	Groves,N.,Osman,K.L.,Lewandowski,K.S.,Carter,D.P.,Pullan,S.T.,Myers,R.,Vipond,R.,Chand,M.	OP536797
MPXV/Germany/2022/RKI343	Germany/OP484665/2022-09-XX	2022-09-XX	Germany	Homo sapiens	hMPXV-1	IIb	Europe	B.1.2	Robert Koch Institute, Centre for Biological Threats, Highly Pathogenic Viruses	Europe	Brinkmann,A.,Kohl,C.,Pape,K.,Uddin,S.,Schrick,L.,Michel,J.,Schaade,L.,Nitsche,A.	OP484665
MPXV/Germany/2022/RKI119	Germany/ON929074/2022-07-XX	2022-07-XX	Germany	Homo sapiens	hMPXV-1	IIb	Europe	B.1.2	Robert Koch Institute, Centre for Biological Threats, Highly Pathogenic Viruses	Europe	Brinkmann,A.,Kohl,C.,Pape,K.,Uddin,S.,Schrick,L.,Michel,J.,Schaade,L.,Nitsche,A.	ON929074
9000438	United Kingdom/OP536807/2022-09-XX	2022-09-XX	United Kingdom	Homo sapiens	hMPXV-1	IIb	Europe	B.1.2	UKHSA, Research and Evaluation	Europe	Groves,N.,Osman,K.L.,Lewandowski,K.S.,Carter,D.P.,Pullan,S.T.,Myers,R.,Vipond,R.,Chand,M.	OP536807
Monkeypox/PT0478/2022	Portugal/OP555557/2022-08-08	2022-08-08	Portugal	Homo sapiens	hMPXV-1	IIb	Europe	B.1.2	National Institute of Health Doutor Ricardo Jorge, Portugal (INSA), Department of Infectious Diseases	Europe	Isidro,J.,Borges,V.,Pinto,M.,Sobral,D.,Santos,J.,Nunes,A.,Mixao,V.,Ferreira,R.,Santos,D.,Duarte,S.,Vieira,L.,Borrego,M.J.,Nuncio,S.,Lopes de Carvalho,I.,Pelerito,A.,Cordeiro,R.,Gomes,J.P.	OP555557
MpxV/human/CAN/UN-NML-4117/2022	Canada/OP279039/2022-06-28	2022-06-28	Canada	Homo sapiens	hMPXV-1	IIb	North America	B.1.2	National Microbiology Laboratory, Public Health Agency of Canada	North America	Duggan,A.,Hole,D.,Yadav,C.,Knox,N.,Tyler,A.,Haidl,E.,Chapel,M.,Domselaar,G.V.,Graham,M.,Audet,J.,Fernando,L.,Antonation,K.,Safronetz,D.,Hagan,M.,Peters,G.,Go,A.,Laminman,V.,Kaplen,B.,Leung,A.,Griffiths,E.,Jolly,G.,Eshaghi,A.,Gubbay,J.B.,Hasso,M.,Marchand-Austin,A.,Olsha,R.,Patel,S.N.	OP279039
MPXV/Germany/2022/RKI283	Germany/OP270472/2022-08-XX	2022-08-XX	Germany	Homo sapiens	hMPXV-1	IIb	Europe	B.1.2	Robert Koch Institute, Centre for Biological Threats, Highly Pathogenic Viruses	Europe	Brinkmann,A.,Kohl,C.,Pape,K.,Uddin,S.,Schrick,L.,Michel,J.,Friesen,J.,Schaade,L.,Nitsche,A.	OP270472
MPXV_UK_2022_9000101	United Kingdom/OP205089/2022-06-09	2022-06-09	United Kingdom	Homo sapiens	hMPXV-1	IIb	Europe	B.1.2	UKHSA, Research and Evaluation	Europe	Groves,N.,Osman,K.L.,Lewandowski,K.S.,Carter,D.P.,Pullan,S.T.,Myers,R.,Vipond,R.,Chand,M.	OP205089
MPXV/Germany/2022/ON/RKI838	Germany/OQ773457/2022-07-XX	2022-07-XX	Germany	Homo sapiens	hMPXV-1	IIb	Europe	B.1.2	Robert Koch Institute, Centre for Biological Threats, Highly Pathogenic Viruses	Europe	Brinkmann,A.,Kohl,C.,Schrick,L.,Michel,J.,Schaade,L.,Nitsche,A.	OQ773457
42_F	Australia/OR264415/2022-06-22	2022-06-22	Australia	Homo sapiens	hMPXV-1	IIb	Oceania	B.1.2	The Peter Doherty Institute for Infection and Immunity at the University of Melbourne, Department of Infectious Diseases	Oceania	Taouk,M.L.,Steinig,E.,Taiaroa,G.,Savic,I.	OR264415
42_B	Australia/OR264413/2022-06-22	2022-06-22	Australia	Homo sapiens	hMPXV-1	IIb	Oceania	B.1.2	The Peter Doherty Institute for Infection and Immunity at the University of Melbourne, Department of Infectious Diseases	Oceania	Taouk,M.L.,Steinig,E.,Taiaroa,G.,Savic,I.	OR264413
MPXV_UK_2022_9000092	United Kingdom/OP205083/2022-05-25	2022-05-25	United Kingdom	Homo sapiens	hMPXV-1	IIb	Europe	B.1.2	UKHSA, Research and Evaluation	Europe	Groves,N.,Osman,K.L.,Lewandowski,K.S.,Carter,D.P.,Pullan,S.T.,Myers,R.,Vipond,R.,Chand,M.	OP205083
9000408	United Kingdom/OP536784/2022-09-XX	2022-09-XX	United Kingdom	Homo sapiens	hMPXV-1	IIb	Europe	B.1.2	UKHSA, Research and Evaluation	Europe	Groves,N.,Osman,K.L.,Lewandowski,K.S.,Carter,D.P.,Pullan,S.T.,Myers,R.,Vipond,R.,Chand,M.	OP536784
MPXV/Germany/2022/ON/RKI312	Germany/OP494262/2022-09-XX	2022-09-XX	Germany	Homo sapiens	hMPXV-1	IIb	Europe	B.1.2	Robert Koch Institute, Centre for Biological Threats, Highly Pathogenic Viruses	Europe	Brinkmann,A.,Kohl,C.,Pape,K.,Schrick,L.,Michel,J.,Schaade,L.,Nitsche,A.	OP494262
Slovenia-MPXV-42-2022	Slovenia/OP605583/2022-08-XX	2022-08-XX	Slovenia	Homo sapiens	hMPXV-1	IIb	Europe	B.1.2	Institute of Microbiology and Immunology, Faculty of Medicine, University of Ljubljana, Laboratory for Diagnostics of Zoonoses and WHO Centre	Europe	Zakotnik,S.,Vlaj,D.,Suljic,A.,Zorec,T.M.,Korva,M.,Poljak,M.,Avsic Zupanc,T.	OP605583
B1118402	USA/OP751216/2022-09-07	2022-09-07	USA	Homo sapiens	hMPXV-1	IIb	North America	B.1.2	Delaware Public Health Lab, Sequencing/Bioinformatics	United States	Bajwa,M.I.,Miller,H.	OP751216
Monkeypox virus/Human/USA/CA-LACPHL-MA00390/2022	USA/OQ330997/2022-12-14	2022-12-14	USA	Homo sapiens	hMPXV-1	IIb	North America	B.1.2	Los Angeles County Public Health Laboratories, Los Angeles County Department of Public Health	United States	Hemarajata,P.,Green,N.M.,Garrigues,J.M.	OQ330997
Monkeypox virus/Human/USA/CA-LACPHL-MA00381/2022	USA/OQ330987/2022-10-14	2022-10-14	USA	Homo sapiens	hMPXV-1	IIb	North America	B.1.2	Los Angeles County Public Health Laboratories, Los Angeles County Department of Public Health	United States	Hemarajata,P.,Green,N.M.,Garrigues,J.M.	OQ330987
MPXV/UZ_REGA_164/Belgium/2022	Belgium/OR086973/2022-07-27	2022-07-27	Belgium	Homo sapiens	hMPXV-1	IIb	Europe	B.1.2	KU Leuven, Microbiology, Immunology and Transplantation	Europe	Vanmechelen,B.,Wawina-Bokalanga,T.,Logist,A.-S.,Bloemen,M.,Maes,P.	OR086973
hMpxV/Canada/ON-PHOL131/2022	Canada/OR759219/2022-08-01	2022-08-01	Canada	Homo sapiens	hMPXV-1	IIb	North America	B.1.2	Public Health Ontario, Microbiology and Laboratory Science	North America	Isabel,S.,Eshaghi,A.,Duvvuri,V.R.,Gubbay,J.B.,Cronin,K.,Li,A.,Hasso,M.,Clark,S.T.,Hopkins,J.P.,Patel,S.N.,Braukmann,T.W.A.	OR759219
MPX_UBm6ar_9000259	United Kingdom/OP415228/2022-08-XX	2022-08-XX	United Kingdom	Homo sapiens	hMPXV-1	IIb	Europe	B.1.2	UKHSA, Research and Evaluation	Europe	Groves,N.,Osman,K.L.,Lewandowski,K.S.,Carter,D.P.,Pullan,S.T.,Myers,R.,Vipond,R.,Chand,M.	OP415228
9000369	United Kingdom/OP536750/2022-08-XX	2022-08-XX	United Kingdom	Homo sapiens	hMPXV-1	IIb	Europe	B.1.2	UKHSA, Research and Evaluation	Europe	Groves,N.,Osman,K.L.,Lewandowski,K.S.,Carter,D.P.,Pullan,S.T.,Myers,R.,Vipond,R.,Chand,M.	OP536750
MPX/Human/USA/CA-LACPHL-MA00147/2022	USA/OP539932/2022-09-13	2022-09-13	USA	Homo sapiens	hMPXV-1	IIb	North America	B.1.2	Los Angeles County Public Health Laboratories, Los Angeles County Department of Public Health	United States	Hemarajata,P.,Green,N.M.,Garrigues,J.M.	OP539932
MPXV_USA_2022_GA0016	USA/OP603003/2022-07-XX	2022-07-XX	USA	Homo sapiens	hMPXV-1	IIb	North America	B.1.2	CDC, DHCPP-PRB	United States	Gigante,C.M.,Pavlick,J.,Zhao,H.,Batra,D.,Hetrick,E.E.,Howard,D.T.,Kovar,L.,Seabolt,M.H.,Weigand,M.R.,Burroughs,M.,Lee,J.,Wilkins,K.,McCollum,A.,Hutson,C.,Davidson,W.,Rao,A.,Parrott,T.,Li,Y.	OP603003
MPXV_USA_2022_NC0008	USA/OP687935/2022-08-XX	2022-08-XX	USA	Homo sapiens	hMPXV-1	IIb	North America	B.1.2	CDC, DHCPP-PRB	United States	Gigante,C.M.,Pettit,D.,Zhao,H.,Batra,D.,Hetrick,E.E.,Howard,D.T.,Kovar,L.,Morrison,S.S.,Seabolt,M.H.,Weigand,M.R.,Knipe,K.,Sheth,M.,Burgin,A.,Burroughs,M.,Lee,J.,Wilkins,K.,McCollum,A.,Hutson,C.,Davidson,W.,Rao,A.,Deutsch-Feldman,M.,Li,Y.	OP687935
MPXV/Human/USA/CA-LACPHL-MA00404/2023	USA/OQ503827/2023-01-10	2023-01-10	USA	Homo sapiens	hMPXV-1	IIb	North America	B.1.2	Los Angeles County Public Health Laboratories, Los Angeles County Department of Public Health	United States	Hemarajata,P.,Green,N.M.,Garrigues,J.M.	OQ503827
MPXV/Germany/2022/RKI054	Germany/ON813258/2022-06-XX	2022-06-XX	Germany	Homo sapiens	hMPXV-1	IIb	Europe	B.1.2	Robert Koch Institute, Centre for Biological Threats, Highly Pathogenic Viruses	Europe	Brinkmann,A.,Kohl,C.,Uddin,S.,Pape,K.,Schrick,L.,Michel,J.,Schaade,L.,Nitsche,A.	ON813258
MPXV/Germany/2022/ON/RKI315	Germany/OP355573/2022-08-XX	2022-08-XX	Germany	Homo sapiens	hMPXV-1	IIb	Europe	B.1.2	Robert Koch Institute, Centre for Biological Threats, Highly Pathogenic Viruses	Europe	Brinkmann,A.,Kohl,C.,Pape,K.,Uddin,S.,Schrick,L.,Michel,J.,Schaade,L.,Nitsche,A.	OP355573
Monkeypox/PT0387/2022	Portugal/OP555483/2022-07-12	2022-07-12	Portugal	Homo sapiens	hMPXV-1	IIb	Europe	B.1.2	National Institute of Health Doutor Ricardo Jorge, Portugal (INSA), Department of Infectious Diseases	Europe	Isidro,J.,Borges,V.,Pinto,M.,Sobral,D.,Santos,J.,Nunes,A.,Mixao,V.,Ferreira,R.,Santos,D.,Duarte,S.,Vieira,L.,Borrego,M.J.,Nuncio,S.,Lopes de Carvalho,I.,Pelerito,A.,Cordeiro,R.,Gomes,J.P.	OP555483
BOL-UNIMOL-MPX-293419-L	Colombia/OP959058/2022-10-27	2022-10-27	Colombia	Homo sapiens	hMPXV-1	IIb	South America	B.1.2	Universidad de Cartagena, Laboratorio de Investigacion Molecular (UNIMOL)	South America	Loyola,S.,Fernandez-Ruiz,M.,Torres-Pacheco,J.,Franco-Munoz,C.,Laiton-Donato,K.,Ruiz-Moreno,H.,Mercado-Reyes,M.,Gomez-Camargo,D.	OP959058
MPXV/Germany/2022/RKI632	Germany/OQ159027/2022-11-XX	2022-11-XX	Germany	Homo sapiens	hMPXV-1	IIb	Europe	B.1.2	Robert Koch Institute, Centre for Biological Threats, Highly Pathogenic Viruses	Europe	Brinkmann,A.,Kohl,C.,Pape,K.,Schrick,L.,Michel,J.,Schaade,L.,Nitsche,A.	OQ159027
BOL-UNIMOL-MPX-293613-L	Colombia/OP959061/2022-10-11	2022-10-11	Colombia	Homo sapiens	hMPXV-1	IIb	South America	B.1.2	Universidad de Cartagena, Laboratorio de Investigacion Molecular (UNIMOL)	South America	Loyola,S.,Fernandez-Ruiz,M.,Torres-Pacheco,J.,Franco-Munoz,C.,Laiton-Donato,K.,Ruiz-Moreno,H.,Mercado-Reyes,M.,Gomez-Camargo,D.	OP959061
hMPX/Human/USA/CA-LACPHL-MA00079/2022	USA/OP442540/2022-08-05	2022-08-05	USA	Homo sapiens	hMPXV-1	IIb	North America	B.1.2	Los Angeles County Public Health Laboratories, Los Angeles County Department of Public Health	United States	Hemarajata,P.,Green,N.M.,Garrigues,J.	OP442540
MPXV_USA_2022_GA0011	USA/OP604529/2022-06-XX	2022-06-XX	USA	Homo sapiens	hMPXV-1	IIb	North America	B.1.2	CDC, DHCPP-PRB	United States	Gigante,C.M.,Pavlick,J.,Zhao,H.,Batra,D.,Hetrick,E.E.,Howard,D.T.,Kovar,L.,Seabolt,M.H.,Knipe,K.,Burroughs,S.,Lee,J.,Wilkins,K.,McCollum,A.,Hutson,C.,Davidson,W.,Rao,A.,Parrott,T.,Li,Y.	OP604529
Monkeypox/PT0554/2022	Portugal/OP555625/2022-08-30	2022-08-30	Portugal	Homo sapiens	hMPXV-1	IIb	Europe	B.1.2	National Institute of Health Doutor Ricardo Jorge, Portugal (INSA), Department of Infectious Diseases	Europe	Isidro,J.,Borges,V.,Pinto,M.,Sobral,D.,Santos,J.,Nunes,A.,Mixao,V.,Ferreira,R.,Santos,D.,Duarte,S.,Vieira,L.,Borrego,M.J.,Nuncio,S.,Lopes de Carvalho,I.,Pelerito,A.,Cordeiro,R.,Gomes,J.P.	OP555625
MPXV_USA_2022_SC0004	USA/OP752117/2022-07-XX	2022-07-XX	USA	Homo sapiens	hMPXV-1	IIb	North America	B.1.2	CDC, DHCPP-PRB	United States	Gigante,C.M.,Epie,N.,Zhao,H.,Batra,D.,Hetrick,E.E.,Howard,D.T.,Kovar,L.,Seabolt,M.H.,Morrison,S.S.,Desch,M.,Knipe,K.,Weigand,M.R.,Sheth,M.,Burgin,A.,Burroughs,M.,Lee,J.,Wilkins,K.,McCollum,A.,Hutson,C.,Davidson,W.,Rao,A.,Perez,T.,Li,Y.	OP752117
MPXV/Human/USA/CA-LACPHL-MA00288/2022	USA/OP890546/2022-10-04	2022-10-04	USA	Homo sapiens	hMPXV-1	IIb	North America	B.1.2	Los Angeles County Public Health Laboratories, Los Angeles County Department of Public Health	United States	Hemarajata,P.,Green,N.M.,Garrigues,J.M.	OP890546
MpxV/human/USA/WA-UW-110466/2022	USA/OQ503753/2022-11-XX	2022-11-XX	USA	Homo sapiens	hMPXV-1	IIb	North America	B.1.2	UW Virology, Laboratory Medicine	United States	Sereewit,J.,Xie,H.,Roychoudhury,P.,Greninger,A.L.	OQ503753
MpxV/human/USA/WA-UW-118017/2022	USA/OQ503752/2022-11-XX	2022-11-XX	USA	Homo sapiens	hMPXV-1	IIb	North America	B.1.2	UW Virology, Laboratory Medicine	United States	Sereewit,J.,Xie,H.,Roychoudhury,P.,Greninger,A.L.	OQ503752
MpxV/human/USA/WA-UW-039072/2023	USA/OR427341/2023-03-XX	2023-03-XX	USA	Homo sapiens	hMPXV-1	IIb	North America	B.1.2	UW Virology, Laboratory Medicine	United States	Sereewit,J.,Xie,H.,Roychoudhury,P.,Greninger,A.L.	OR427341
MpxV/human/USA/WA-UW-126801/2022	USA/OQ503756/2022-12-XX	2022-12-XX	USA	Homo sapiens	hMPXV-1	IIb	North America	B.1.2	UW Virology, Laboratory Medicine	United States	Sereewit,J.,Xie,H.,Roychoudhury,P.,Greninger,A.L.	OQ503756
MpxV/human/USA/WA-UW-013706/2023	USA/OR427337/2023-01-XX	2023-01-XX	USA	Homo sapiens	hMPXV-1	IIb	North America	B.1.2	UW Virology, Laboratory Medicine	United States	Sereewit,J.,Xie,H.,Roychoudhury,P.,Greninger,A.L.	OR427337
MpxV/human/USA/WA-UW-038917/2023	USA/OR427343/2023-03-XX	2023-03-XX	USA	Homo sapiens	hMPXV-1	IIb	North America	B.1.2	UW Virology, Laboratory Medicine	United States	Sereewit,J.,Xie,H.,Roychoudhury,P.,Greninger,A.L.	OR427343
MPXV/Human/USA/CA-LACPHL-MA00506/2023	USA/OR499963/2023-04-12	2023-04-12	USA	Homo sapiens	hMPXV-1	IIb	North America	B.1.2	Los Angeles County Public Health Laboratories	United States	Garrigues,J.M.,Green,N.M.	OR499963
MPXV/Human/USA/CA-LACPHL-MA00504/2023	USA/OR499961/2023-04-12	2023-04-12	USA	Homo sapiens	hMPXV-1	IIb	North America	B.1.2	Los Angeles County Public Health Laboratories	United States	Garrigues,J.M.,Green,N.M.	OR499961
hMpxV/Switzerland/ZH-UZH-IMV-3ba6450e/2022	Switzerland/ON792321/2022-06-02	2022-06-02	Switzerland	Homo sapiens	hMPXV-1	IIb	Europe	B.1.1	University of Zurich, Institute of Medical Virology	Europe	Kufner,V.,Ziltener,G.,Zaheri,M.,Schmutz,S.,Audige,A.,Bernasconi,O.,Steiner,K.,Huder,J.,Shah,C.,Capaul,R.,Bloemberg,G.,Boeni,J.,Huber,M.,Trkola,A.	ON792321
MpxV/human/USA/WA-UW-088764/2022	USA/OP310061/2022-08-XX	2022-08-XX	USA	Homo sapiens	hMPXV-1	IIb	North America	B.1.1	UW Virology, Laboratory Medicine	United States	Sereewit,J.,Xie,H.,Roychoudhury,P.,Greninger,A.L.	OP310061
MPXV_USA_2022_NY0014	USA/OP303789/2022-06-XX	2022-06-XX	USA	Homo sapiens	hMPXV-1	IIb	North America	B.1.1	CDC, DHCPP-PRB	United States	Gigante,C.M.,Hughes,S.,Zhao,H.,Batra,D.,Hetrick,E.E.,Howard,D.T.,Kovar,L.,Seabolt,M.H.,Weigand,M.R.,Burroughs,M.S.,Lee,J.,Wilkins,K.,McCollum,A.,Hutson,C.,Davidson,W.,Rao,A.,Baumgartner,J.,Li,Y.	OP303789
MPXV-ROK-P1-2022	South Korea/OP204857/2022-08-XX	2022-08-XX	South Korea	Homo sapiens	hMPXV-1	IIb	Asia	B.1.1	Korea Disease Control and Prevention Agency, Division of High-risk Pathogens	Asia	Rhie,G.-E.	OP204857
hMPXV-IHU00011	France/OP382488/2022-07-19	2022-07-19	France	Homo sapiens	hMPXV-1	IIb	Europe	B.1.1	IHU - Mediterranee Infection, MEPHI	Europe	Colson,P.	OP382488
9000426	United Kingdom/OP536800/2022-08-XX	2022-08-XX	United Kingdom	Homo sapiens	hMPXV-1	IIb	Europe	B.1.1	UKHSA, Research and Evaluation	Europe	Groves,N.,Osman,K.L.,Lewandowski,K.S.,Carter,D.P.,Pullan,S.T.,Myers,R.,Vipond,R.,Chand,M.	OP536800
MPXV/Germany/2022/RKI348	Germany/OP484669/2022-09-XX	2022-09-XX	Germany	Homo sapiens	hMPXV-1	IIb	Europe	B.1.1	Robert Koch Institute, Centre for Biological Threats, Highly Pathogenic Viruses	Europe	Brinkmann,A.,Kohl,C.,Pape,K.,Uddin,S.,Schrick,L.,Michel,J.,Schaade,L.,Nitsche,A.	OP484669
Monkeypox/PT0564/2022	Portugal/OP555635/2022-09-05	2022-09-05	Portugal	Homo sapiens	hMPXV-1	IIb	Europe	B.1.1	National Institute of Health Doutor Ricardo Jorge, Portugal (INSA), Department of Infectious Diseases	Europe	Isidro,J.,Borges,V.,Pinto,M.,Sobral,D.,Santos,J.,Nunes,A.,Mixao,V.,Ferreira,R.,Santos,D.,Duarte,S.,Vieira,L.,Borrego,M.J.,Nuncio,S.,Lopes de Carvalho,I.,Pelerito,A.,Cordeiro,R.,Gomes,J.P.	OP555635
DC_INS_MPX_1009_L	Colombia/OP837475/2022-09-19	2022-09-19	Colombia	Homo sapiens	hMPXV-1	IIb	South America	B.1.1	Instituto Nacional de Salud, Direccion de Investigacion en Salud Publica	South America	Laiton-Donato,K.D.,Franco,C.E.,Alvarez-Diaz,D.A.,Ruiz-Moreno,H.A.,Prada,D.A.,Martinez,D.,Mercado-Reyes,M.M.	OP837475
MPXV/Germany/2022/ON/RKI918	Germany/OR449632/2022-06-XX	2022-06-XX	Germany	Homo sapiens	hMPXV-1	IIb	Europe	B.1.1	Robert Koch Institute, Centre for Biological Threats, Highly Pathogenic Viruses	Europe	Brinkmann,A.,Pape,K.,Kohl,C.,Schrick,L.,Michel,J.,Schaade,L.,Nitsche,A.	OR449632
36_A	Australia/OR264399/2022-06-30	2022-06-30	Australia	Homo sapiens	hMPXV-1	IIb	Oceania	B.1.1	The Peter Doherty Institute for Infection and Immunity at the University of Melbourne, Department of Infectious Diseases	Oceania	Taouk,M.L.,Steinig,E.,Taiaroa,G.,Savic,I.	OR264399
31_A	Australia/OR264392/2022-08-10	2022-08-10	Australia	Homo sapiens	hMPXV-1	IIb	Oceania	B.1.1	The Peter Doherty Institute for Infection and Immunity at the University of Melbourne, Department of Infectious Diseases	Oceania	Taouk,M.L.,Steinig,E.,Taiaroa,G.,Savic,I.	OR264392
MPXV/UZ_REGA_218/Belgium/2022	Belgium/OR095036/2022-08-08	2022-08-08	Belgium	Homo sapiens	hMPXV-1	IIb	Europe	B.1.1	KU Leuven, Microbiology, Immunology and Transplantation	Europe	Wawina-Bokalanga,T.,Vanmechelen,B.,Logist,A.-S.,Bloemen,M.,Maes,P.	OR095036
hMpxV/Romania/B-18/2022	Romania/OR500080/2022-08-16	2022-08-16	Romania	Homo sapiens	hMPXV-1	IIb	Europe	B.1.1	National Institute for Infectious Diseases 'Matei Bals', Molecular Diagnostics Laboratory	Europe	Hohan,R.,Vlaicu,O.,Banica,L.,Surleac,M.,Paraschiv,S.,Otelea,D.	OR500080
hMpxV/Romania/B-16/2022	Romania/OR500079/2022-08-04	2022-08-04	Romania	Homo sapiens	hMPXV-1	IIb	Europe	B.1.1	National Institute for Infectious Diseases 'Matei Bals', Molecular Diagnostics Laboratory	Europe	Hohan,R.,Vlaicu,O.,Banica,L.,Surleac,M.,Paraschiv,S.,Otelea,D.	OR500079
hMpxV/Romania/B-8/2022	Romania/OR500078/2022-06-29	2022-06-29	Romania	Homo sapiens	hMPXV-1	IIb	Europe	B.1.1	National Institute for Infectious Diseases 'Matei Bals', Molecular Diagnostics Laboratory	Europe	Hohan,R.,Vlaicu,O.,Banica,L.,Surleac,M.,Paraschiv,S.,Otelea,D.	OR500078
MPXV/Germany/2022/ON/RKI784	Germany/OR463727/2022-07-XX	2022-07-XX	Germany	Homo sapiens	hMPXV-1	IIb	Europe	B.1.1	Robert Koch Institute, Centre for Biological Threats, Highly Pathogenic Viruses	Europe	Brinkmann,A.,Pape,K.,Kohl,C.,Schrick,L.,Michel,J.,Schaade,L.,Nitsche,A.	OR463727
MPXV/Germany/2022/RKI025	Germany/ON694329/2022-05-XX	2022-05-XX	Germany	Homo sapiens	hMPXV-1	IIb	Europe	B.1.1	Centre for Biological Threats, Highly Pathogenic Viruses, Robert Koch Institute, Germany	Europe	Brinkmann,A.,Kohl,C.,Uddin,S.,Pape,K.,Schrick,L.,Michel,J.,Jessen,H.,Schaade,L.,Nitsche,A.	ON694329
hMPXV-IHU00002	France/OP382479/2022-07-01	2022-07-01	France	Homo sapiens	hMPXV-1	IIb	Europe	B.1.1	IHU - Mediterranee Infection, MEPHI	Europe	Colson,P.	OP382479
MPXV_USA_2022_NV0005	USA/OQ427112/2022-10-XX	2022-10-XX	USA	Homo sapiens	hMPXV-1	IIb	North America	B.1.1	CDC, DHCPP-PRB	United States	Gigante,C.,Buttery,E.,Zhao,H.,Batra,D.,Hetrick,E.,Howard,D.,Kovar,L.,Seabolt,M.,Knipe,K.,Burroughs,M.S.,Lee,J.,Wilkins,K.,McCollum,A.,Hutson,C.,Davidson,W.,Rao,A.,Raman,D.,Li,Y.	OQ427112
MPXV_USA_2022_TX0051	USA/OQ721942/2022-09-XX	2022-09-XX	USA	Homo sapiens	hMPXV-1	IIb	North America	B.1.1	CDC, DHCPP-PRB	United States	Gigante,C.,Kubin,G.,Zhao,H.,Batra,D.,Hetrick,E.,Howard,D.,Kovar,L.,Seabolt,M.,Morrison,S.,Desch,M.,Knipe,K.,Weigand,M.,Cintron,R.,Burgin,A.,Burroughs,M.,Lee,J.,Wilkins,K.,McCollum,A.,Hutson,C.,Davidson,W.,Rao,A.,White,S.,Li,Y.	OQ721942
hMpxV/Romania/B-35_L3/2023	Romania/OR500083/2023-02-15	2023-02-15	Romania	Homo sapiens	hMPXV-1	IIb	Europe	B.1.1	National Institute for Infectious Diseases 'Matei Bals', Molecular Diagnostics Laboratory	Europe	Hohan,R.,Vlaicu,O.,Banica,L.,Surleac,M.,Paraschiv,S.,Otelea,D.	OR500083
hMpxV/Romania/B-35_R2/2023	Romania/OR500085/2023-01-26	2023-01-26	Romania	Homo sapiens	hMPXV-1	IIb	Europe	B.1.1	National Institute for Infectious Diseases 'Matei Bals', Molecular Diagnostics Laboratory	Europe	Hohan,R.,Vlaicu,O.,Banica,L.,Surleac,M.,Paraschiv,S.,Otelea,D.	OR500085
hMpxV/Romania/B-35_R1/2023	Romania/OR500084/2023-01-05	2023-01-05	Romania	Homo sapiens	hMPXV-1	IIb	Europe	B.1.1	National Institute for Infectious Diseases 'Matei Bals', Molecular Diagnostics Laboratory	Europe	Hohan,R.,Vlaicu,O.,Banica,L.,Surleac,M.,Paraschiv,S.,Otelea,D.	OR500084
hMpxV/Romania/B-35_R3/2023	Romania/OR500086/2023-02-15	2023-02-15	Romania	Homo sapiens	hMPXV-1	IIb	Europe	B.1.1	National Institute for Infectious Diseases 'Matei Bals', Molecular Diagnostics Laboratory	Europe	Hohan,R.,Vlaicu,O.,Banica,L.,Surleac,M.,Paraschiv,S.,Otelea,D.	OR500086
MpxV/human/USA/WA-UW-074184/2022	USA/OP169341/2022-07-XX	2022-07-XX	USA	Homo sapiens	hMPXV-1	IIb	North America	B.1.1	UW Virology, Laboratory Medicine	United States	Sereewit,J.,Xie,H.,Roychoudhury,P.,Greninger,A.L.	OP169341
MpxV/human/USA/WA-UW-073909/2022	USA/OP055800/2022-07-XX	2022-07-XX	USA	Homo sapiens	hMPXV-1	IIb	North America	B.1.1	UW Virology, Laboratory Medicine	United States	Sereewit,J.,Xie,H.,Roychoudhury,P.,Greninger,A.	OP055800
MpxV/human/USA/WA-UW-084712/2022	USA/OP628461/2022-08-XX	2022-08-XX	USA	Homo sapiens	hMPXV-1	IIb	North America	B.1.1	UW Virology, Laboratory Medicine	United States	Sereewit,J.,Xie,H.,Roychoudhury,P.,Greninger,A.L.	OP628461
MPXV_USA_2022_IN0006	USA/OQ320518/2022-09-XX	2022-09-XX	USA	Homo sapiens	hMPXV-1	IIb	North America	B.1.1	CDC, DHCPP-PRB	United States	Gigante,C.,Culbertson,M.,Zhao,H.,Batra,D.,Hetrick,E.,Howard,D.,Kovar,L.,Seabolt,M.,Weigand,M.,Burroughs,M.S.,Lee,J.,Wilkins,K.,McCollum,A.,Hutson,C.,Davidson,W.,Rao,A.,Pope,B.,Li,Y.	OQ320518
MpxV/human/USA/WA-UW-121247/2022	USA/OR427334/2022-12-XX	2022-12-XX	USA	Homo sapiens	hMPXV-1	IIb	North America	B.1.1	UW Virology, Laboratory Medicine	United States	Sereewit,J.,Xie,H.,Roychoudhury,P.,Greninger,A.L.	OR427334
67_E	Australia/OR264456/2022-08-25	2022-08-25	Australia	Homo sapiens	hMPXV-1	IIb	Oceania	B.1.1	The Peter Doherty Institute for Infection and Immunity at the University of Melbourne, Department of Infectious Diseases	Oceania	Taouk,M.L.,Steinig,E.,Taiaroa,G.,Savic,I.	OR264456
56_C	Australia/OR264437/2022-09-06	2022-09-06	Australia	Homo sapiens	hMPXV-1	IIb	Oceania	B.1.1	The Peter Doherty Institute for Infection and Immunity at the University of Melbourne, Department of Infectious Diseases	Oceania	Taouk,M.L.,Steinig,E.,Taiaroa,G.,Savic,I.	OR264437
56_F	Australia/OR264439/2022-09-06	2022-09-06	Australia	Homo sapiens	hMPXV-1	IIb	Oceania	B.1.1	The Peter Doherty Institute for Infection and Immunity at the University of Melbourne, Department of Infectious Diseases	Oceania	Taouk,M.L.,Steinig,E.,Taiaroa,G.,Savic,I.	OR264439
47_A	Australia/OR264424/2022-07-13	2022-07-13	Australia	Homo sapiens	hMPXV-1	IIb	Oceania	B.1.1	The Peter Doherty Institute for Infection and Immunity at the University of Melbourne, Department of Infectious Diseases	Oceania	Taouk,M.L.,Steinig,E.,Taiaroa,G.,Savic,I.	OR264424
3_A	Australia/OR264410/2022-07-29	2022-07-29	Australia	Homo sapiens	hMPXV-1	IIb	Oceania	B.1.1	The Peter Doherty Institute for Infection and Immunity at the University of Melbourne, Department of Infectious Diseases	Oceania	Taouk,M.L.,Steinig,E.,Taiaroa,G.,Savic,I.	OR264410
MPXV/UZ_REGA_180/Belgium/2022	Belgium/OR086989/2022-07-27	2022-07-27	Belgium	Homo sapiens	hMPXV-1	IIb	Europe	B.1.1	KU Leuven, Microbiology, Immunology and Transplantation	Europe	Wawina-Bokalanga,T.,Vanmechelen,B.,Logist,A.-S.,Bloemen,M.,Maes,P.	OR086989
hMpxV/Canada/ON-PHOL106/2022	Canada/OR759194/2022-07-01	2022-07-01	Canada	Homo sapiens	hMPXV-1	IIb	North America	B.1.1	Public Health Ontario, Microbiology and Laboratory Science	North America	Isabel,S.,Eshaghi,A.,Duvvuri,V.R.,Gubbay,J.B.,Cronin,K.,Li,A.,Hasso,M.,Clark,S.T.,Hopkins,J.P.,Patel,S.N.,Braukmann,T.W.A.	OR759194
MPX/PT0076/2022	Portugal/OP245330/2022-07-23	2022-07-23	Portugal	Homo sapiens	hMPXV-1	IIb	Europe	B.1.1	National Institute of Health Doutor Ricardo Jorge, Portugal (INSA), Department of Infectious Diseases	Europe	Isidro,J.,Borges,V.,Pinto,M.,Sobral,D.,Santos,J.,Nunes,A.,Mixao,V.,Ferreira,R.,Santos,D.,Duarte,S.,Vieira,L.,Borrego,M.J.,Nuncio,S.,Lopes de Carvalho,I.,Pelerito,A.,Cordeiro,R.,Gomes,J.P.	OP245330
Monkeypox/PT0377/2022	Portugal/OP555473/2022-07-06	2022-07-06	Portugal	Homo sapiens	hMPXV-1	IIb	Europe	B.1.1	National Institute of Health Doutor Ricardo Jorge, Portugal (INSA), Department of Infectious Diseases	Europe	Isidro,J.,Borges,V.,Pinto,M.,Sobral,D.,Santos,J.,Nunes,A.,Mixao,V.,Ferreira,R.,Santos,D.,Duarte,S.,Vieira,L.,Borrego,M.J.,Nuncio,S.,Lopes de Carvalho,I.,Pelerito,A.,Cordeiro,R.,Gomes,J.P.	OP555473
MPXV-ROK-P002-2022	South Korea/OR459775/2022-09-02	2022-09-02	South Korea	Homo sapiens	hMPXV-1	IIb	Asia	B.1.1	Korea Disease Control and Prevention Agency, Division of High-risk Pathogens	Asia	Chung,Y.-S.,Yi,H.,Choi,M.-M.,Kim,J.-W.,Lee,M.,Lee,S.,Sim,G.,Lee,J.H.,Shin,H.,Choi,C.	OR459775
MPXV/UZ_REGA_133/Belgium/2022	Belgium/OR086942/2022-07-05	2022-07-05	Belgium	Homo sapiens	hMPXV-1	IIb	Europe	B.1.1	KU Leuven, Microbiology, Immunology and Transplantation	Europe	Wawina-Bokalanga,T.,Vanmechelen,B.,Logist,A.-S.,Sinnesael,R.,Ysebaert,L.,Verlinden,J.,Van Holm,B.,Bloemen,M.,Maes,P.	OR086942
CVR_MPXV1a	United Kingdom/ON808413/2022-05-15	2022-05-15	United Kingdom	Homo sapiens	hMPXV-1	IIb	Europe	B.1.1	MRC University of Glasgow Centre for Virus Research, Viral Genomics and Bioinformatics	Europe	Filipe,A.,Tong,L.,Vattipally,S.B.,Maclean,A.,Gunson,R.,Holden,M.T.G.,Barr,D.,Ho,A.,Palmarini,M.,Rambaut,A.,Robertson,D.L.,Thomson,E.C.	ON808413
MPXV_USA_2022_NY0013	USA/OP225960/2022-06-XX	2022-06-XX	USA	Homo sapiens	hMPXV-1	IIb	North America	B.1.1	CDC, DHCPP-PRB	United States	Gigante,C.M.,Hughes,S.,Seabolt,M.H.,Zhao,H.,Wilkins,K.,McCollum,A.,Hutson,C.,Davidson,W.,Rao,A.,Baumgartner,J.,Li,Y.	OP225960
MPXV/Germany/2022/RKI259	Germany/OP215278/2022-08-XX	2022-08-XX	Germany	Homo sapiens	hMPXV-1	IIb	Europe	B.1.1	Robert Koch Institute, Centre for Biological Threats, Highly Pathogenic Viruses	Europe	Brinkmann,A.,Kohl,C.,Pape,K.,Uddin,S.,Schrick,L.,Michel,J.,Schaade,L.,Nitsche,A.	OP215278
MPXV_UK_2022_9000179	United Kingdom/OP205128/2022-06-26	2022-06-26	United Kingdom	Homo sapiens	hMPXV-1	IIb	Europe	B.1.1	UKHSA, Research and Evaluation	Europe	Groves,N.,Osman,K.L.,Lewandowski,K.S.,Carter,D.P.,Pullan,S.T.,Myers,R.,Vipond,R.,Chand,M.	OP205128
MPX_dDDHx_9000207	United Kingdom/OP415188/2022-06-XX	2022-06-XX	United Kingdom	Homo sapiens	hMPXV-1	IIb	Europe	B.1.1	UKHSA, Research and Evaluation	Europe	Groves,N.,Osman,K.L.,Lewandowski,K.S.,Carter,D.P.,Pullan,S.T.,Myers,R.,Vipond,R.,Chand,M.	OP415188
MPXV/Germany/2022/RKI567	Germany/OP764625/2022-06-XX	2022-06-XX	Germany	Homo sapiens	hMPXV-1	IIb	Europe	B.1.1	Robert Koch Institute, Centre for Biological Threats, Highly Pathogenic Viruses	Europe	Brinkmann,A.,Kohl,C.,Pape,K.,Schrick,L.,Michel,J.,Schaade,L.,Nitsche,A.	OP764625
MPXV/Germany/2022/ON/RKI672	Germany/OQ274891/2022-05-XX	2022-05-XX	Germany	Homo sapiens	hMPXV-1	IIb	Europe	B.1.1	Robert Koch Institute, Centre for Biological Threats, Highly Pathogenic Viruses	Europe	Brinkmann,A.,Kohl,C.,Pape,K.,Schrick,L.,Michel,J.,Schaade,L.,Nitsche,A.	OQ274891
hMPXV/Austria/MUW1527495/2022	Austria/OP019276/2022-06-21	2022-06-21	Austria	Homo sapiens	hMPXV-1	IIb	Europe	B.1.1	Medical University of Vienna, Center for Virology	Europe	Camp,J.V.,Redlberger-Fritz,M.,Aberle,S.W.	OP019276
MPXV/Germany/2022/RKI016	Germany/ON694339/2022-05-XX	2022-05-XX	Germany	Homo sapiens	hMPXV-1	IIb	Europe	B.1.1	Centre for Biological Threats, Highly Pathogenic Viruses, Robert Koch Institute, Germany	Europe	Brinkmann,A.,Kohl,C.,Uddin,S.,Pape,K.,Schrick,L.,Michel,J.,Schaade,L.,Nitsche,A.	ON694339
MPXV/Germany/2022/ON/RKI748	Germany/OQ547775/2022-08-XX	2022-08-XX	Germany	Homo sapiens	hMPXV-1	IIb	Europe	B.1.1	Robert Koch Institute, Centre for Biological Threats, Highly Pathogenic Viruses	Europe	Brinkmann,A.,Kohl,C.,Pape,K.,Schrick,L.,Michel,J.,Schaade,L.,Nitsche,A.	OQ547775
MPXV/Germany/2022/ON/RKI828	Germany/OQ773447/2022-07-XX	2022-07-XX	Germany	Homo sapiens	hMPXV-1	IIb	Europe	B.1.1	Robert Koch Institute, Centre for Biological Threats, Highly Pathogenic Viruses	Europe	Brinkmann,A.,Kohl,C.,Schrick,L.,Michel,J.,Schaade,L.,Nitsche,A.	OQ773447
MPX_KV9qz9_9000349	United Kingdom/OP415276/2022-08-XX	2022-08-XX	United Kingdom	Homo sapiens	hMPXV-1	IIb	Europe	B.1.1	UKHSA, Research and Evaluation	Europe	Groves,N.,Osman,K.L.,Lewandowski,K.S.,Carter,D.P.,Pullan,S.T.,Myers,R.,Vipond,R.,Chand,M.	OP415276
Monkeypox/PT0570/2022	Portugal/OP555641/2022-09-02	2022-09-02	Portugal	Homo sapiens	hMPXV-1	IIb	Europe	B.1.1	National Institute of Health Doutor Ricardo Jorge, Portugal (INSA), Department of Infectious Diseases	Europe	Isidro,J.,Borges,V.,Pinto,M.,Sobral,D.,Santos,J.,Nunes,A.,Mixao,V.,Ferreira,R.,Santos,D.,Duarte,S.,Vieira,L.,Borrego,M.J.,Nuncio,S.,Lopes de Carvalho,I.,Pelerito,A.,Cordeiro,R.,Gomes,J.P.	OP555641
Monkeypox/PT0531/2022	Portugal/OP555602/2022-08-19	2022-08-19	Portugal	Homo sapiens	hMPXV-1	IIb	Europe	B.1.1	National Institute of Health Doutor Ricardo Jorge, Portugal (INSA), Department of Infectious Diseases	Europe	Isidro,J.,Borges,V.,Pinto,M.,Sobral,D.,Santos,J.,Nunes,A.,Mixao,V.,Ferreira,R.,Santos,D.,Duarte,S.,Vieira,L.,Borrego,M.J.,Nuncio,S.,Lopes de Carvalho,I.,Pelerito,A.,Cordeiro,R.,Gomes,J.P.	OP555602
Monkeypox/PT0494/2022	Portugal/OP555569/2022-08-15	2022-08-15	Portugal	Homo sapiens	hMPXV-1	IIb	Europe	B.1.1	National Institute of Health Doutor Ricardo Jorge, Portugal (INSA), Department of Infectious Diseases	Europe	Isidro,J.,Borges,V.,Pinto,M.,Sobral,D.,Santos,J.,Nunes,A.,Mixao,V.,Ferreira,R.,Santos,D.,Duarte,S.,Vieira,L.,Borrego,M.J.,Nuncio,S.,Lopes de Carvalho,I.,Pelerito,A.,Cordeiro,R.,Gomes,J.P.	OP555569
MPXV_USA_2022_CA006	USA/OP150924/2022-06-XX	2022-06-XX	USA	Homo sapiens	hMPXV-1	IIb	North America	B.1.3	CDC, DHCPP-PRB	United States	Gigante,C.,Ventura,J.,Seabolt,M.H.,Zhao,H.,Wilkins,K.,McCollum,A.,Hutson,C.,Davidson,W.,Rao,A.,Nash,J.,Sheth,M.,Li,Y.	OP150924
MPxV/Prague_001/2022/flye_medaka	Czech Republic/ON983168/2022-04-28	2022-04-28	Czech Republic	Homo sapiens	hMPXV-1	IIb	Europe	B.1.3	Military Heatlh Institute, Military Heatlh Institute in Prague	Europe	Chmel,M.,Pajer,P.,Nagy,A.,Zlamal,M.,Jirincova,H.,Dresler,J.,Bartos,O.	ON983168
9000432	United Kingdom/OP536804/2022-09-XX	2022-09-XX	United Kingdom	Homo sapiens	hMPXV-1	IIb	Europe	B.1.3	UKHSA, Research and Evaluation	Europe	Groves,N.,Osman,K.L.,Lewandowski,K.S.,Carter,D.P.,Pullan,S.T.,Myers,R.,Vipond,R.,Chand,M.	OP536804
PrEV_case_1	Belgium/OP727821/2022-08-27	2022-08-27	Belgium	Homo sapiens	hMPXV-1	IIb	Europe	B.1.3	Institute of Tropica Medicine, Department of Clinical Sciences	Europe	Berens-Riha,N.,De Block,T.,Rutgers,J.,Van Gestel,L.,Hens,M.,Kenyon,C.,Soentjens,P.,Van Griensven,J.,Brosius,I.,Arien,K.,Van Esbroeck,M.,Rezende,A.M.,Vercauteren,K.	OP727821
MPXV_UK_2022_9000164	United Kingdom/OP205121/2022-07-05	2022-07-05	United Kingdom	Homo sapiens	hMPXV-1	IIb	Europe	B.1.3	UKHSA, Research and Evaluation	Europe	Groves,N.,Osman,K.L.,Lewandowski,K.S.,Carter,D.P.,Pullan,S.T.,Myers,R.,Vipond,R.,Chand,M.	OP205121
MPXV_UK_2022_9000158	United Kingdom/OP205116/2022-07-07	2022-07-07	United Kingdom	Homo sapiens	hMPXV-1	IIb	Europe	B.1.3	UKHSA, Research and Evaluation	Europe	Groves,N.,Osman,K.L.,Lewandowski,K.S.,Carter,D.P.,Pullan,S.T.,Myers,R.,Vipond,R.,Chand,M.	OP205116
9000403	United Kingdom/OP536779/2022-09-XX	2022-09-XX	United Kingdom	Homo sapiens	hMPXV-1	IIb	Europe	B.1.3	UKHSA, Research and Evaluation	Europe	Groves,N.,Osman,K.L.,Lewandowski,K.S.,Carter,D.P.,Pullan,S.T.,Myers,R.,Vipond,R.,Chand,M.	OP536779
MPXV/human/Taiwan/110-525030/2023	Taiwan/OQ721953/2023-03-XX	2023-03-XX	Taiwan	Homo sapiens	hMPXV-1	IIb	Asia	B.1.3	Centers for Disease Control, Taiwan, Center of Diagnostics and Vaccine Development	Asia	Lin,J.-H.,Chiu,S.-C.,Huang,H.-I.,Huang,W.-L.,Li,T.-Y.,Fann,W.-B.,Hsieh,P.-Y.,Yang,J.-Y.	OQ721953
MPXV/ITM_pt_31/Belgium/27-May-2022	Belgium/ON950045/2022-05-27	2022-05-27	Belgium	Homo sapiens	hMPXV-1	IIb	Europe	B.1.3	Institute of Tropica Medicine, Department of Clinical Sciences	Europe	De Baetselier,I.,Van Dijck,C.,Kenyon,C.,Coppens,J.,Smet,H.,de Block,T.,Coppens,S.,Vanroye,F.,Bugert,J.,Girl,P.,Liesenborghs,L.,Selhorst,P.,Arien,K.,Van den Bossche,D.,Florence,E.,Rezende,A.M.,Vercauteren,K.,Van Esbroeck,M.	ON950045
MPXV/Germany/2022/RKI079	Germany/ON853661/2022-06-XX	2022-06-XX	Germany	Homo sapiens	hMPXV-1	IIb	Europe	B.1.3	Robert Koch Institute, Centre for Biological Threats, Highly Pathogenic Viruses	Europe	Brinkmann,A.,Kohl,C.,Uddin,S.,Pape,K.,Schrick,L.,Michel,J.,Schaade,L.,Nitsche,A.	ON853661
MPXV/Spain/HUNSC_ITER_0001a/2022	Spain/ON782054/2022-05-31	2022-05-31	Spain	Homo sapiens	hMPXV-1	IIb	Europe	B.1.3	Instituto Tecnologico y de Energias Renovables (ITER), Genomics Division	Europe	Alcoba-Florez,J.,Munoz-Barrera,A.,Ciuffreda,L.,Rodriguez-Perez,H.,Rubio-Rodriguez,L.A.,Gil-Campesino,H.,Garcia-Martinez de Artola,D.,Inigo-Campos,A.,Diez-Gil,O.,Gonzalez-Montelongo,R.,Valenzuela-Fernandez,A.,Lorenzo-Salazar,J.M.,Flores,C.	ON782054
hMpxV/Switzerland/ZH-UZH-IMV-3ba6449f/2022	Switzerland/ON792320/2022-06-01	2022-06-01	Switzerland	Homo sapiens	hMPXV-1	IIb	Europe	B.1.3	University of Zurich, Institute of Medical Virology	Europe	Kufner,V.,Ziltener,G.,Zaheri,M.,Schmutz,S.,Audige,A.,Bernasconi,O.,Steiner,K.,Huder,J.,Shah,C.,Capaul,R.,Bloemberg,G.,Boeni,J.,Huber,M.,Trkola,A.	ON792320
MPXV/Spain/HUNSC_ITER_0001b/2022	Spain/ON782055/2022-05-31	2022-05-31	Spain	Homo sapiens	hMPXV-1	IIb	Europe	B.1.3	Instituto Tecnologico y de Energias Renovables (ITER), Genomics Division	Europe	Alcoba-Florez,J.,Munoz-Barrera,A.,Ciuffreda,L.,Rodriguez-Perez,H.,Rubio-Rodriguez,L.A.,Gil-Campesino,H.,Garcia-Martinez de Artola,D.,Inigo-Campos,A.,Diez-Gil,O.,Gonzalez-Montelongo,R.,Valenzuela-Fernandez,A.,Lorenzo-Salazar,J.M.,Flores,C.	ON782055
MPX-37/Finland/2022	Finland/ON782021/2022-05-24	2022-05-24	Finland	Homo sapiens	hMPXV-1	IIb	Europe	B.1.3	University of Helsinki, Department of Virology, Faculty of Medicine	Europe	Kant,R.,Smura,T.,Vauhkonen,H.,Vapalahti,O.	ON782021
MPXV_FR_HCL0001_2022	France/ON622722/2022-05-22	2022-05-22	France	Homo sapiens	hMPXV-1	IIb	Europe	B.1.3	Virology, GENomique EPIdemiologique das maladies Infectieuses, France	Europe		ON622722
MpxV/human/USA/WA-UW-087619/2022	USA/OP257262/2022-08-XX	2022-08-XX	USA	Homo sapiens	hMPXV-1	IIb	North America	B.1.3	UW Virology, Laboratory Medicine	United States	Sereewit,J.,Xie,H.,Roychoudhury,P.,Greninger,A.L.	OP257262
MPXV/Germany/2022/RKI220	Germany/OP215250/2022-08-XX	2022-08-XX	Germany	Homo sapiens	hMPXV-1	IIb	Europe	B.1.3	Robert Koch Institute, Centre for Biological Threats, Highly Pathogenic Viruses	Europe	Brinkmann,A.,Kohl,C.,Pape,K.,Uddin,S.,Schrick,L.,Michel,J.,Schaade,L.,Nitsche,A.	OP215250
MPXV_UK_2022_9000188	United Kingdom/OP205133/2022-06-29	2022-06-29	United Kingdom	Homo sapiens	hMPXV-1	IIb	Europe	B.1.3	UKHSA, Research and Evaluation	Europe	Groves,N.,Osman,K.L.,Lewandowski,K.S.,Carter,D.P.,Pullan,S.T.,Myers,R.,Vipond,R.,Chand,M.	OP205133
MPXV_UK_2022_9000061	United Kingdom/OP205067/2022-05-27	2022-05-27	United Kingdom	Homo sapiens	hMPXV-1	IIb	Europe	B.1.3	UKHSA, Research and Evaluation	Europe	Groves,N.,Osman,K.L.,Lewandowski,K.S.,Carter,D.P.,Pullan,S.T.,Myers,R.,Vipond,R.,Chand,M.	OP205067
MPX_7f1tnH_9000280	United Kingdom/OP415242/2022-08-XX	2022-08-XX	United Kingdom	Homo sapiens	hMPXV-1	IIb	Europe	B.1.3	UKHSA, Research and Evaluation	Europe	Groves,N.,Osman,K.L.,Lewandowski,K.S.,Carter,D.P.,Pullan,S.T.,Myers,R.,Vipond,R.,Chand,M.	OP415242
MpxV/human/USA/WA-UW-082770/2022	USA/OP392540/2022-08-XX	2022-08-XX	USA	Homo sapiens	hMPXV-1	IIb	North America	B.1.3	UW Virology, Laboratory Medicine	United States	Sereewit,J.,Xie,H.,Roychoudhury,P.,Greninger,A.L.	OP392540
MPXV/Germany/2022/ON/RKI311	Germany/OP355570/2022-08-XX	2022-08-XX	Germany	Homo sapiens	hMPXV-1	IIb	Europe	B.1.3	Robert Koch Institute, Centre for Biological Threats, Highly Pathogenic Viruses	Europe	Brinkmann,A.,Kohl,C.,Pape,K.,Uddin,S.,Schrick,L.,Michel,J.,Schaade,L.,Nitsche,A.	OP355570
MPXV/Germany/2022/RKI405	Germany/OP524007/2022-09-XX	2022-09-XX	Germany	Homo sapiens	hMPXV-1	IIb	Europe	B.1.3	Robert Koch Institute, Centre for Biological Threats, Highly Pathogenic Viruses	Europe	Brinkmann,A.,Kohl,C.,Pape,K.,Schrick,L.,Michel,J.,Schaade,L.,Nitsche,A.	OP524007
MPXV/Germany/2022/RKI439	Germany/OP594203/2022-09-XX	2022-09-XX	Germany	Homo sapiens	hMPXV-1	IIb	Europe	B.1.3	Robert Koch Institute, Centre for Biological Threats, Highly Pathogenic Viruses	Europe	Brinkmann,A.,Kohl,C.,Pape,K.,Schrick,L.,Michel,J.,Schaade,L.,Nitsche,A.	OP594203
Monkeypox/PT0562/2022	Portugal/OP555633/2022-09-01	2022-09-01	Portugal	Homo sapiens	hMPXV-1	IIb	Europe	B.1.3	National Institute of Health Doutor Ricardo Jorge, Portugal (INSA), Department of Infectious Diseases	Europe	Isidro,J.,Borges,V.,Pinto,M.,Sobral,D.,Santos,J.,Nunes,A.,Mixao,V.,Ferreira,R.,Santos,D.,Duarte,S.,Vieira,L.,Borrego,M.J.,Nuncio,S.,Lopes de Carvalho,I.,Pelerito,A.,Cordeiro,R.,Gomes,J.P.	OP555633
Monkeypox/PT0518/2022	Portugal/OP555589/2022-08-17	2022-08-17	Portugal	Homo sapiens	hMPXV-1	IIb	Europe	B.1.3	National Institute of Health Doutor Ricardo Jorge, Portugal (INSA), Department of Infectious Diseases	Europe	Isidro,J.,Borges,V.,Pinto,M.,Sobral,D.,Santos,J.,Nunes,A.,Mixao,V.,Ferreira,R.,Santos,D.,Duarte,S.,Vieira,L.,Borrego,M.J.,Nuncio,S.,Lopes de Carvalho,I.,Pelerito,A.,Cordeiro,R.,Gomes,J.P.	OP555589
Monkeypox/PT0488/2022	Portugal/OP555564/2022-08-11	2022-08-11	Portugal	Homo sapiens	hMPXV-1	IIb	Europe	B.1.3	National Institute of Health Doutor Ricardo Jorge, Portugal (INSA), Department of Infectious Diseases	Europe	Isidro,J.,Borges,V.,Pinto,M.,Sobral,D.,Santos,J.,Nunes,A.,Mixao,V.,Ferreira,R.,Santos,D.,Duarte,S.,Vieira,L.,Borrego,M.J.,Nuncio,S.,Lopes de Carvalho,I.,Pelerito,A.,Cordeiro,R.,Gomes,J.P.	OP555564
NJ-MPXV-017-rep2	USA/OP879736/2022-06-29	2022-06-29	USA	Homo sapiens	hMPXV-1	IIb	North America	B.1.3	New Jersey Department of Health, Public Health and Environmental Laboratories	United States	Palmateer,N.C.	OP879736
MPXV/Germany/2022/ON/RKI670	Germany/OQ274889/2022-05-XX	2022-05-XX	Germany	Homo sapiens	hMPXV-1	IIb	Europe	B.1.3	Robert Koch Institute, Centre for Biological Threats, Highly Pathogenic Viruses	Europe	Brinkmann,A.,Kohl,C.,Pape,K.,Schrick,L.,Michel,J.,Schaade,L.,Nitsche,A.	OQ274889
MPXV/Germany/2022/ON/RKI669	Germany/OQ274888/2022-05-XX	2022-05-XX	Germany	Homo sapiens	hMPXV-1	IIb	Europe	B.1.3	Robert Koch Institute, Centre for Biological Threats, Highly Pathogenic Viruses	Europe	Brinkmann,A.,Kohl,C.,Pape,K.,Schrick,L.,Michel,J.,Schaade,L.,Nitsche,A.	OQ274888
MPXV_USA_2022_IA0001	USA/OQ054220/2022-09-XX	2022-09-XX	USA	Homo sapiens	hMPXV-1	IIb	North America	B.1.3	CDC, DHCPP-PRB	United States	Gigante,C.,Hottel,W.,Zhao,H.,Batra,D.,Hetrick,E.,Howard,D.,Kovar,L.,Seabolt,M.,Morrison,S.,Desch,M.,Knipe,K.,Weigand,M.,Sheth,M.,Burgin,A.,Burroughs,M.,Lee,J.,Wilkins,K.,McCollum,A.,Hutson,C.,Davidson,W.,Rao,A.,Nelson,M.,Li,Y.	OQ054220
MPXV_USA_2022_DC0019	USA/OQ320448/2022-09-XX	2022-09-XX	USA	Homo sapiens	hMPXV-1	IIb	North America	B.1.3	CDC, DHCPP-PRB	United States	Gigante,C.,Hauser,J.,Zhao,H.,Batra,D.,Hetrick,E.,Howard,D.,Kovar,L.,Seabolt,M.,Morrison,S.,Desch,M.,Knipe,K.,Weigand,M.,Sheth,M.,Burgin,A.,Burroughs,M.,Lee,J.,Wilkins,K.,McCollum,A.,Hutson,C.,Davidson,W.,Rao,A.,Mangla,A.,Li,Y.	OQ320448
MPXV/UZ_REGA_126	Belgium/OR035732/2022-10-03	2022-10-03	Belgium	Homo sapiens	hMPXV-1	IIb	Europe	B.1.3	KU Leuven, Microbiology, Immunology and Transplantation	Europe	Wawina-Bokalanga,T.,Vanmechelen,B.,Logist,A.-S.,Ysebaert,L.,Verlinden,J.,Horemans,M.,Van Holm,B.,Bloemen,M.,Maes,P.	OR035732
MPXV/UZ_REGA_109	Belgium/OR035715/2022-10-28	2022-10-28	Belgium	Homo sapiens	hMPXV-1	IIb	Europe	B.1.3	KU Leuven, Microbiology, Immunology and Transplantation	Europe	Wawina-Bokalanga,T.,Vanmechelen,B.,Logist,A.-S.,Ysebaert,L.,Verlinden,J.,Horemans,M.,Van Holm,B.,Bloemen,M.,Maes,P.	OR035715
MPXV/UZ_REGA_80	Belgium/OR035686/2022-08-09	2022-08-09	Belgium	Homo sapiens	hMPXV-1	IIb	Europe	B.1.3	KU Leuven, Microbiology, Immunology and Transplantation	Europe	Wawina-Bokalanga,T.,Vanmechelen,B.,Logist,A.-S.,Ysebaert,L.,Verlinden,J.,Horemans,M.,Van Holm,B.,Bloemen,M.,Maes,P.	OR035686
MPXV/Germany/2022/ON/RKI996	Germany/OR449710/2022-07-XX	2022-07-XX	Germany	Homo sapiens	hMPXV-1	IIb	Europe	B.1.3	Robert Koch Institute, Centre for Biological Threats, Highly Pathogenic Viruses	Europe	Brinkmann,A.,Pape,K.,Kohl,C.,Schrick,L.,Michel,J.,Schaade,L.,Nitsche,A.	OR449710
2_A	Australia/OR264391/2022-08-10	2022-08-10	Australia	Homo sapiens	hMPXV-1	IIb	Oceania	B.1.3	The Peter Doherty Institute for Infection and Immunity at the University of Melbourne, Department of Infectious Diseases	Oceania	Taouk,M.L.,Steinig,E.,Taiaroa,G.,Savic,I.	OR264391
B1221136	USA/OR134560/2023-03-13	2023-03-13	USA	Homo sapiens	hMPXV-1	IIb	North America	B.1.3	Delaware Public Health Lab, Sequencing/Bioinformatics	United States	Miller,H.,Bajwa,M.	OR134560
RNA	Slovakia/OX248696/2022-07-04	2022-07-04	Slovakia	Homo sapiens	hMPXV-1	IIb	Europe	B.1.3	Science Park of Comenius University of Bratislava, Ilkovicova 8, 841 04 Bratislava	Europe		OX248696
MPXV/Germany/2022/ON/RKI770	Germany/OR463760/2022-07-XX	2022-07-XX	Germany	Homo sapiens	hMPXV-1	IIb	Europe	B.1.3	Robert Koch Institute, Centre for Biological Threats, Highly Pathogenic Viruses	Europe	Brinkmann,A.,Pape,K.,Kohl,C.,Schrick,L.,Michel,J.,Schaade,L.,Nitsche,A.	OR463760
9000366	United Kingdom/OP536748/2022-08-XX	2022-08-XX	United Kingdom	Homo sapiens	hMPXV-1	IIb	Europe	B.1.3	UKHSA, Research and Evaluation	Europe	Groves,N.,Osman,K.L.,Lewandowski,K.S.,Carter,D.P.,Pullan,S.T.,Myers,R.,Vipond,R.,Chand,M.	OP536748
Slovenia-MPXV-08-2022	Slovenia/OP605551/2022-06-XX	2022-06-XX	Slovenia	Homo sapiens	hMPXV-1	IIb	Europe	B.1.3	Institute of Microbiology and Immunology, Faculty of Medicine, University of Ljubljana, Laboratory for Diagnostics of Zoonoses and WHO Centre	Europe	Zakotnik,S.,Vlaj,D.,Suljic,A.,Zorec,T.M.,Korva,M.,Poljak,M.,Avsic Zupanc,T.	OP605551
SI2022_S7	Slovenia/ON838178/2022-06-XX	2022-06-XX	Slovenia	Homo sapiens	hMPXV-1	IIb	Europe	B.1.3	Institute of Microbiology and Immunology, Faculty of Medicine, University of Ljubljana, Laboratory for Diagnostics of Zoonoses and WHO Centre	Europe	Zakotnik,S.,Vlaj,D.,Suljic,A.,Zorec,T.M.,Korva,M.,Poljak,M.,Avsic Zupanc,T.	ON838178
MPXV/Germany/2022/RKI042	Germany/ON755248/2022-06-XX	2022-06-XX	Germany	Homo sapiens	hMPXV-1	IIb	Europe	B.1.3	Robert Koch Institute, Centre for Biological Threats, Highly Pathogenic Viruses	Europe	Brinkmann,A.,Kohl,C.,Uddin,S.,Pape,K.,Schrick,L.,Michel,J.,Schaade,L.,Nitsche,A.	ON755248
MPXV_SI2022_S1_VEROE6	Slovenia/ON754987/2022-05-23	2022-05-23	Slovenia	Homo sapiens	hMPXV-1	IIb	Europe	B.1.3	Institute of Microbiology and Immunology, Faculty of Medicine, University of Ljubljana, Laboratory for Diagnostics of Zoonoses and WHO Centre	Europe	Zakotnik,S.,Vlaj,D.,Suljic,A.,Zorec,T.M.,Korva,M.,Poljak,M.,Avsic Zupanc,T.	ON754987
SLO	Slovenia/ON609725/2022-05-23	2022-05-23	Slovenia	Homo sapiens	hMPXV-1	IIb	Europe	B.1.3	Laboratory for Diagnostics of Zoonoses & WHO Centre, Institute of Microbiology & Immunology, Faculty of Medicine, University of Ljubljana, Slovenia	Europe	Zakotnik,S.,Vlaj,D.,Suljic,A.,Zorec,T.M.,Skubic,C.,Rozman,D.,Korva,M.,Poljak,M.,Avsic Zupanc,T.	ON609725
Slovenia-MPXV-44-2022	Slovenia/OP605585/2022-08-XX	2022-08-XX	Slovenia	Homo sapiens	hMPXV-1	IIb	Europe	B.1.3	Institute of Microbiology and Immunology, Faculty of Medicine, University of Ljubljana, Laboratory for Diagnostics of Zoonoses and WHO Centre	Europe	Zakotnik,S.,Vlaj,D.,Suljic,A.,Zorec,T.M.,Korva,M.,Poljak,M.,Avsic Zupanc,T.	OP605585
Slovenia-MPXV-40-2022	Slovenia/OP605581/2022-08-XX	2022-08-XX	Slovenia	Homo sapiens	hMPXV-1	IIb	Europe	B.1.3	Institute of Microbiology and Immunology, Faculty of Medicine, University of Ljubljana, Laboratory for Diagnostics of Zoonoses and WHO Centre	Europe	Zakotnik,S.,Vlaj,D.,Suljic,A.,Zorec,T.M.,Korva,M.,Poljak,M.,Avsic Zupanc,T.	OP605581
Slovenia-MPXV-32-2022	Slovenia/OP605574/2022-07-XX	2022-07-XX	Slovenia	Homo sapiens	hMPXV-1	IIb	Europe	B.1.3	Institute of Microbiology and Immunology, Faculty of Medicine, University of Ljubljana, Laboratory for Diagnostics of Zoonoses and WHO Centre	Europe	Zakotnik,S.,Vlaj,D.,Suljic,A.,Zorec,T.M.,Korva,M.,Poljak,M.,Avsic Zupanc,T.	OP605574
Slovenia-MPXV-20-2022	Slovenia/OP605562/2022-07-XX	2022-07-XX	Slovenia	Homo sapiens	hMPXV-1	IIb	Europe	B.1.3	Institute of Microbiology and Immunology, Faculty of Medicine, University of Ljubljana, Laboratory for Diagnostics of Zoonoses and WHO Centre	Europe	Zakotnik,S.,Vlaj,D.,Suljic,A.,Zorec,T.M.,Korva,M.,Poljak,M.,Avsic Zupanc,T.	OP605562
MPX/Human/USA/CA-LACPHL-MA00181/2022	USA/OP615254/2022-07-29	2022-07-29	USA	Homo sapiens	hMPXV-1	IIb	North America	B.1.3	Los Angeles County Public Health Laboratories, Los Angeles County Department of Public Health	United States	Hemarajata,P.,Green,N.M.,Garrigues,J.M.	OP615254
MPXV_USA_2022_NY0017	USA/OQ099605/2022-07-XX	2022-07-XX	USA	Homo sapiens	hMPXV-1	IIb	North America	B.1.3	CDC, DHCPP-PRB	United States	Gigante,C.,Ruiz,V.,Zhao,H.,Batra,D.,Hetrick,E.,Howard,D.,Kovar,L.,Seabolt,M.,Morrison,S.,Desch,M.,Knipe,K.,Weigand,M.,Sheth,M.,Burgin,A.,Burroughs,M.,Lee,J.,Wilkins,K.,McCollum,A.,Hutson,C.,Davidson,W.,Rao,A.,Wang,J.,Li,Y.	OQ099605
hMpxV/Canada/ON-PHOL091/2022	Canada/OR759179/2022-09-01	2022-09-01	Canada	Homo sapiens	hMPXV-1	IIb	North America	B.1.3	Public Health Ontario, Microbiology and Laboratory Science	North America	Isabel,S.,Eshaghi,A.,Duvvuri,V.R.,Gubbay,J.B.,Cronin,K.,Li,A.,Hasso,M.,Clark,S.T.,Hopkins,J.P.,Patel,S.N.,Braukmann,T.W.A.	OR759179
MPXV/human/Taiwan/109-005210/2023	Taiwan/OQ581854/2023-02-XX	2023-02-XX	Taiwan	Homo sapiens	hMPXV-1	IIb	Asia	B.1.3	Centers for Disease Control, Taiwan, Center of Diagnostics and Vaccine Development	Asia	Lin,J.-H.,Chiu,S.-C.,Huang,H.-I.,Huang,W.-L.,Li,T.-Y.,Fann,W.-B.,Hsieh,P.-Y.,Yang,J.-Y.	OQ581854
MPXV/Germany/2023/RKI719	Germany/OQ451904/2023-01-XX	2023-01-XX	Germany	Homo sapiens	hMPXV-1	IIb	Europe	B.1.3	Robert Koch Institute, Centre for Biological Threats, Highly Pathogenic Viruses	Europe	Brinkmann,A.,Kohl,C.,Pape,K.,Schrick,L.,Michel,J.,Schaade,L.,Nitsche,A.	OQ451904
MPXV/Germany/2023/RKI718	Germany/OQ451903/2023-01-XX	2023-01-XX	Germany	Homo sapiens	hMPXV-1	IIb	Europe	B.1.3	Robert Koch Institute, Centre for Biological Threats, Highly Pathogenic Viruses	Europe	Brinkmann,A.,Kohl,C.,Pape,K.,Schrick,L.,Michel,J.,Schaade,L.,Nitsche,A.	OQ451903
Monkeypox/PT0376/2022	Portugal/OP555472/2022-07-07	2022-07-07	Portugal	Homo sapiens	hMPXV-1	IIb	Europe	B.1.3	National Institute of Health Doutor Ricardo Jorge, Portugal (INSA), Department of Infectious Diseases	Europe	Isidro,J.,Borges,V.,Pinto,M.,Sobral,D.,Santos,J.,Nunes,A.,Mixao,V.,Ferreira,R.,Santos,D.,Duarte,S.,Vieira,L.,Borrego,M.J.,Nuncio,S.,Lopes de Carvalho,I.,Pelerito,A.,Cordeiro,R.,Gomes,J.P.	OP555472
MPXV/UZ_REGA_165/Belgium/2022	Belgium/OR086974/2022-07-27	2022-07-27	Belgium	Homo sapiens	hMPXV-1	IIb	Europe	B.1.3	KU Leuven, Microbiology, Immunology and Transplantation	Europe	Vanmechelen,B.,Wawina-Bokalanga,T.,Logist,A.-S.,Bloemen,M.,Maes,P.	OR086974
MPXV/ITM_pt_16/Belgium/10-Jun-2022	Belgium/OP144212/2022-06-10	2022-06-10	Belgium	Homo sapiens	hMPXV-1	IIb	Europe	B.1.3	Institute of Tropica Medicine, Department of Clinical Sciences	Europe	De Baetselier,I.,Van Dijck,C.,Kenyon,C.,Coppens,J.,Smet,H.,de Block,T.,Coppens,S.,Vanroye,F.,Bugert,J.,Girl,P.,Liesenborghs,L.,Selhorst,P.,Arien,K.,den Bossche,D.V.,Florence,E.,Rezende,A.M.,Vercauteren,K.,Esbroeck,M.V.,Bracke,S.,Brosius,I.,Soentjens,P.	OP144212
MPXV/ITM_pt_25/Belgium/16-Jun-2022	Belgium/OP144214/2022-06-16	2022-06-16	Belgium	Homo sapiens	hMPXV-1	IIb	Europe	B.1.3	Institute of Tropica Medicine, Department of Clinical Sciences	Europe	De Baetselier,I.,Van Dijck,C.,Kenyon,C.,Coppens,J.,Smet,H.,de Block,T.,Coppens,S.,Vanroye,F.,Bugert,J.,Girl,P.,Liesenborghs,L.,Selhorst,P.,Arien,K.,den Bossche,D.V.,Florence,E.,Rezende,A.M.,Vercauteren,K.,Esbroeck,M.V.,Bracke,S.,Brosius,I.,Soentjens,P.	OP144214
